# Supplementary material for: Exploring Microemulsion Systems for the Incorporation of Glucocorticoids into Bacterial Cellulose: A Novel Approach for Anti-Inflammatory Wound Dressings
Source: Pharmaceutics. 2024 Apr 7;16(4):504. doi: 10.3390/pharmaceutics16040504 (PMC11054342; doi:10.3390/pharmaceutics16040504)
Supplement: Supplementary file 1 [file pharmaceutics-16-00504-s001.zip]

Archive with 1 entries (1 files):
- pharmaceutics-2890228-supplementary.pdf
